# Supplementary material for: Mosses on Geopolymers: Preliminary Durability Study and Chemical Characterization of Metakaolin-Based Geopolymers Filled with Wood Ash
Source: Polymers (Basel). 2023 Mar 25;15(7):1639. doi: 10.3390/polym15071639 (PMC10096776; doi:10.3390/polym15071639)
Supplement: Supplementary file 1 [file polymers-15-01639-s001.zip]

Archive with 1 entries (1 files):
- polymers-2286585-supplementary.pdf
